# Supplementary material for: Ant Mortality with Food Competition in Forests along a Temperature Gradient
Source: Insects. 2022 Apr 15;13(4):392. doi: 10.3390/insects13040392 (PMC9032073; doi:10.3390/insects13040392)
Supplement: Supplementary file 1 [file insects-13-00392-s001.zip]

Archive with 1 entries (1 files):
- insects-1677070-supplementary.pdf
